# Supplementary material for: Oseltamivir phosphate for suspension is bioequivalent to TAMIFLU in healthy volunteers: a randomized, open-label clinical study
Source: BMC Pharmacol Toxicol. 2023 Feb 21;24:10. doi: 10.1186/s40360-023-00646-1 (PMC9942619; doi:10.1186/s40360-023-00646-1)
Supplement: Supplementary file 1 — Additional file 1. Bioequivalence analysis results of oseltamivir [file 40360_2023_646_MOESM1_ESM.xlsx]

## Sheet: Sheet1
Additional file 1 Bioequivalence analysis results of oseltamivir.
Fasting group							Fed group
PK parameters (unit)	GLSM and ratio					Power (%)	GLSM and ratio					Power (%)
	Test product	Reference product	T/R	CV	90%CI		Test product	Reference product	T/R	CV	90%CI
	（n）	（n）	（%）	(%)			（n）	（n）	（%）	(%)
Cmax	45.9322	46.305	99.19	18.55	(92.39,106.50)	>99.9	41.4243	41.6192	99.53	15.98	(93.61,105.83)	>99.9
(ng/mL)	-39	-39					-39	-39
AUC0-t	144.595	148.436	97.41	8.5	(94.26,100.67)	>99.9	157.7	161.106	97.89	6.01	(95.64,100.19)	>99.9
(h*ng/mL)	-39	-39					-38	-39
AUC0-∞	148.857	152.598	97.55	8.72	(94.32,100.89)	>99.9	167.006	168.172	99.31	8.59	(96.06,102.66)	>99.9
(h*ng/mL)	-39	-39					-38	-39
CV(%)Intraindividual variation, Coefficient of variation. Cmax, Maximum plasma concentration; AUC0-t, Area under the plasmaconcentration-time curve from time 0 to last time Concentration; AUC0-∞ , Area under the plasmaconcentration-time curve from time zero extrapolated to infinite time. GLSM, Geometric least squares mean
