# Supplementary material for: Oseltamivir phosphate for suspension is bioequivalent to TAMIFLU in healthy volunteers: a randomized, open-label clinical study
Source: BMC Pharmacol Toxicol. 2023 Feb 21;24:10. doi: 10.1186/s40360-023-00646-1 (PMC9942619; doi:10.1186/s40360-023-00646-1)
Supplement: Supplementary file 2 — Additional file 2. Summary table of adverse events [file 40360_2023_646_MOESM2_ESM.xlsx]

## Sheet: Sheet1
Additional file 2 Summary table of adverse events.
	Fasting group							Fed group
	Test product		Reference product			Total		Test product		Reference product		Total
	（N=40）		（N=40）			（N=40）		（N=39）		（N=39）		（N=40）
	Times	Number of cases（%）	Times	Number of cases（%）	Times		Number of cases（%）	Times	Number of cases（%）	Times	Number of cases（%）	Times	Number of cases（%）
All adverse events	8	4 (10.0)	5	5 (12.5)	13		9 (22.5)	6	4 (10.3)	8	5 (12.8)	14	9 (22.5)
All treatment emergent adverse events	8	4 (10.0)	5	5 (12.5)	13		9 (22.5)	6	4 (10.3)	8	5 (12.8)	14	9 (22.5)
Adverse drug reactions in all treatment emergent adverse events	2	1 (2.5)	3	3 (7.5)	5		4 (10.0)	1	1 (2.6)	2	1 (2.6)	3	2 (5.0)
Serious adverse events in all treatment emergent adverse events	0	0	0	0	0		0	8	0	0	0	0	0
Serious adverse events in all adverse drug reaction treatment emergent adverse events	0	0	0	0	0		0	8	0	0	0	0	0
All treatment emergent adverse events leading to discontinuation	1	1 (2.5)	0	0	1		1 (2.5)	8	0	0	0	0	0
Adverse drug reactions leading to discontinuation in all treatment emergent adverse events	1	1 (2.5)	0	0	1		1 (2.5)	8	0	0	0	0	0
%= Number of cases /N*100. Adverse drug reactions include definitely, probably and possibly related to the test drug. When calculating the number and percentage of subjects with AE, it is only calculated once for the same subject with multiple times of the same AE. When calculating the number of cases of AE, calculate multiple times when the same AE occurs multiple times for the same subject.
