# Supplementary material for: Oseltamivir phosphate for suspension is bioequivalent to TAMIFLU in healthy volunteers: a randomized, open-label clinical study
Source: BMC Pharmacol Toxicol. 2023 Feb 21;24:10. doi: 10.1186/s40360-023-00646-1 (PMC9942619; doi:10.1186/s40360-023-00646-1)
Supplement: Supplementary file 3 — Additional file 3. Summary of all treatment emergent adverse events(TEAEs) based on system organ class(SOC), preferred terminology(PT) [file 40360_2023_646_MOESM3_ESM.xlsx]

## Sheet: Sheet1
Additional file 3 Summary of all treatment emergent adverse events(TEAEs) based on system organ class(SOC), preferred terminology(PT)
Fasting group							Fed group
	Test product		Reference product		Total			Test product		Reference product		Total
	（N=40）		（N=40）		（N=40）			（N=39）		（N=39）		（N=40）
SOC	Times	Number of cases（%）	Times	Number of cases（%）	Times	Number of cases（%）	SOC	Times	Number of cases（%）	Times	Number of cases（%）	Times	Number of cases（%）
PT							PT
Subjects who developed TEAEs	8	4 (10.0)	5	5 (12.5)	13	9 (22.5)	Subjects who developed TEAEs	6	4 (10.3)	8	5 (12.8)	14	9 (22.5)
Various types of examinations	6	4 (10.0)	4	4 (10.0)	10	8 (20.0)	Various types of examinations	5	3 (7.7)	8	5 (12.8)	13	8 (20.0)
Elevated blood triglycerides	2	2 (5.0)	1	1 (2.5)	3	3 (7.5)	Elevated blood triglycerides	2	2 (5.1)	1	1 (2.6)	3	3 (7.5)
Urinalysis was abnormal	1	1 (2.5)	1	1 (2.5)	2	2 (5.0)	Bacterial test positive	1	1 (2.6)	1	1 (2.6)	2	2 (5.0)
Elevated alanine aminotransferase	0	0	2	2 (5.0)	2	2 (5.0)	Urinary leukocyte esterase positive	0	0	2	2 (5.1)	2	2 (5.0)
Elevated C-reactive protein	1	1 (2.5)	0	0	1	1 (2.5)	Urinary sediment detection	1	1 (2.6)	0	0	1	1 (2.5)
educed average cell volume	1	1 (2.5)	0	0	1	1 (2.5)	Urinalysis was abnormal	1	1 (2.6)	0	0	1	1 (2.5)
Elevated neutrophil count	1	1 (2.5)	0	0	1	1 (2.5)	γ- Elevated glutamyl transferase	0	0	1	1 (2.6)	1	1 (2.5)
Gastrointestinal disorders	2	1 (2.5)	1	1 (2.5)	3	2 (5.0)	Elevated alanine aminotransferase	0	0	1	1 (2.6)	1	1 (2.5)
Vomit	1	1 (2.5)	1	1 (2.5)	2	2 (5.0)	Increased human chorionic gonadotropin	0	0	1	1 (2.6)	1	1 (2.5)
Nausea	1	1 (2.5)	0	0	1	1 (2.5)	ECG with abnormal QRS complex	0	0	1	1 (2.6)	1	1 (2.5)
							Gastrointestinal disorders	1	1 (2.6)	0	0	1	1 (2.5)
							Nausea	1	1 (2.6)	0	0	1	1 (2.5)
%= Number of cases /N*100.AE, adverse event;SAE, serious adverse event;TEAEs, TEAEs, treatment emergent adverse events.
Adverse drug reactions include definitely, probably and possibly related to the test drug. When calculating the number and percentage of subjects with AE, it is only calculated once for the same subject with multiple times of the same AE. When calculating the number of cases of AE, calculate multiple times when the same AE occurs multiple times for the same subject.
